# Supplementary material for: Uptake of cervical cancer screening and its determinants in Africa: Umbrella review
Source: PLoS One. 2025 Jul 21;20(7):e0328103. doi: 10.1371/journal.pone.0328103 (PMC12279115; doi:10.1371/journal.pone.0328103)
Supplement: S3 File — (XLSX) [file pone.0328103.s003.xlsx]

## Sheet: Sheet 1
Authors	Publication_year	Study_area	Region	Sub-group by region	Study_population	Study_population	Number_studies	Sample_size	Prevalence_Cervical_Ca_Screening_%	Stan_error	log_prevalence	Stan_Log_prevalence
Yimer et al., 2021	2021	SSA	SSA	1	Eligible women	1	29 studies	36374	12.87	0.175581	2.5549	4.39823
Mengesha et al., 2023	2023	SSA	SSA	1	HIV positive women	2	21 studies	20672	30	0.318727	3.4012	3.30934
Desta et al., 2021	2021	Ethiopia	East Africa	2	Eligible women	2	25 studies	18067	14.79	0.264111	2.69395	4.20999
Ayenew et al., 2020	2020	Ethiopia	East Africa	2	Eligible women	2	24 studies	14582	13.46	0.282633	2.59972	4.33732
Alamneh et al., 2020	2020	Ethiopia	East Africa	2	Reproductive age women	1	18 studies	9897	14.02	0.348996	2.64048	4.2821
Omolo et al., 2023	2023	Botswana	South Africa	1	Eligible women	1	9 studies	3398	40	0.840415	3.68888	2.98027
Bogale et al., 2021	2021	SSA	SSA	1	HIV positive women	2	8 studies	2186	43	1.05888	3.7612	2.90138
Dessalegn Mekonnen, 2020	2020	Ethiopia	East Africa	2	HIV positive women	2	7 studies	2822	18.17	0.725864	2.89977	3.93654
Kassie et al., 2020	2020	Ethiopia	East Africa	2	Eligible women	1	44 studies	28186	5.47	0.135445	1.69928	5.52608
Yirsaw, et., al, 2024	2024	Ethiopia	East Africa	2	HIV positive women	2	12 studies	4905	21	0.581572	3.04452	3.74918
Lakew et al., 2024	2024	Ethiopia	East Africa	2	Female health professionals	3	7 studies	2238	18	0.812107	2.89037	3.94886
								143327

## Sheet: Sheet 2
Authors	Study_area	Region	Study_population	Number_studies	Sample_size	Prevalence_Cervical_Ca_Screening_%	Associated_factors	OR	LCI	UCI	Log_OR	Log_LCI	Log_UCI	Stan_Log
Yimer et al., 2021	SSA	SSA	All women	29 studies	36374	12.87	Women's_knowledge_about_CCS	4.81	3.06	7.54	1.5707	1.11841	2.02022	0.230053
Desta et al., 2021	Ethiopia	East Africa	Eligible women	25 studies	18067	14.79	Women's_knowledge_about_CCS	3.01	2.26	4	1.10194	0.815365	1.38629	0.145645
Kassie et al., 2020	Ethiopia	East Africa	All women	44 studies	28186	8.11	Women's_knowledge_about_CCS	3.2	1.63	6.31	1.16315	0.48858	1.84214	0.345295
Ayenew et al., 2020	Ethiopia	East Africa	Eligible women	24 studies	14582	13.46	Women's_knowledge_about_CCS	4.01	2.76	5.92	1.38879	1.01523	1.77834	0.19467
Dessalegn Mekonnen, 2020	Ethiopia	East Africa	HIV positive women	7 studies	2822	18.17	Women's_knowledge_about_CCS	3.26	2.5	4.43	1.18173	0.916291	1.4884	0.145946
Alamneh et al., 2020	Ethiopia	East Africa	Reproductive age women	18 studies	9897	14.02	Women's_knowledge_about_CCS	5.87	2.57	13.4	1.76985	0.943906	2.59525	0.421262
Yirsaw, et., al, 2024	Ethiopia	East Africa	HIV positive women	12 studies	4905	21	Women's_knowledge_about_CCS	3.42	2.93	3.92	1.22964	1.075	1.36609	0.0742575
Lakew et al., 2024	Ethiopia	East Africa	Female HCPs	7 studies	2238	18	Women's_knowledge_about_CCS	3.46	2.31	4.6	1.24127	0.837248	1.52606	0.175717
Kassie et al., 2020	Ethiopia	East Africa	All women	44 studies	28186	8.11	Women's_positive_attitude_towards_CCS	6.09	1.09	34.36	1.80665	0.0861777	3.53689	0.880285
Ayenew et al., 2020	Ethiopia	East Africa	Eligible women	24 studies	14582	13.46	Women's_positive_attitude_towards_CCS	3.42	2.88	4.06	1.22964	1.05779	1.40118	0.0876002
Alamneh et al., 2020	Ethiopia	East Africa	Reproductive age women	18 studies	9897	14.02	Women's_positive_attitude_towards_CCS	4.2	2.86	6.16	1.43508	1.05082	1.81808	0.195728
Desta et al., 2021	Ethiopia	East Africa	Eligible women	25 studies	18067	14.79	Perceived_susceptibility_cervical_ca	4.9	3.67	6.54	1.58924	1.30019	1.87794	0.147384
Ayenew et al., 2020	Ethiopia	East Africa	Eligible women	24 studies	14582	13.46	Perceived_susceptibility_cervical_ca	3.59	1.99	6.48	1.27815	0.688135	1.86872	0.30117
Yirsaw, et., al, 2024	Ethiopia	East Africa	HIV positive women	12 studies	4905	21	Perceived_susceptibility_cervical_ca	2.95	2.41	3.5	1.08181	0.879627	1.25276	0.0951878
Dessalegn Mekonnen, 2020	Ethiopia	East Africa	HIV positive women	7 studies	2822	18.17	Perceived_susceptibility_cervical_ca	3.26	2.26	4.26	1.18173	0.815365	1.44927	0.16171
Desta et al., 2021	Ethiopia	East Africa	Eligible women	25 studies	18067	14.79	History_of_STDs	5.39	1.4	20.58	1.68455	0.336472	3.02432	0.685675
Ayenew et al., 2020	Ethiopia	East Africa	Eligible women	24 studies	14582	13.46	History_of_STDs	4.83	3.02	7.73	1.57485	1.10526	2.04511	0.239758
